# Supplementary material for: The effect of chronic low back pain on postural control during quiet standing: A meta-analysis
Source: Sci Rep. 2023 May 16;13:7928. doi: 10.1038/s41598-023-34692-w (PMC10188550; doi:10.1038/s41598-023-34692-w)
Supplement: Supplementary file 2 — Supplementary Information 2. [file 41598_2023_34692_MOESM2_ESM.xlsx]

## Sheet: Sheet1
Study	Condition	CoP direction	Outcome	Pain	CoP Variables	cLBP Mean	cLBP Std-Dev	cLBP Sample size	Con Mean	Con Std-Dev	Con Sample size	cLBP Sample size	Con Sample size	Independent groups t-value	cLBP Sample size	Con Sample size	Independent groups p-value	Tails	cLBP Mean	cLBP Sample size	Con Mean	Con Sample size	Independent groups p-value	Tails
Abbasi et al. (2018)	EC_Firm	AP	Vel	High	Body sway velocity	5.62	3.03	20	6.38	2.94	20
Abbasi et al. (2018)	EC_Firm	AP-ML	Vel	High	Body sway velocity	14.94	16.99	20	11.94	7.05	20
Abbasi et al. (2018)	EC_Firm	ML	Vel	High	Body sway velocity	8.29	2.92	20	8.33	2.7	20
Abbasi et al. (2018)	EO_Firm	AP	Vel	High	Body sway velocity	6.93	6.74	20	5.84	2.57	20
Abbasi et al. (2018)	EO_Firm	AP-ML	Vel	High	Body sway velocity	9.27	4.97	20	8.86	2.9	20
Abbasi et al. (2018)	EO_Firm	ML	Vel	High	Body sway velocity	7.79	2.9	20	6.79	1.85	20
Caffaro et al. (2014)	EC_Firm	AP	Displacement	Low	Body sway	0.34	0.137	21	0.25	0.096	23
Caffaro et al. (2014)	EC_Firm	AP-ML	Area	Low	Body sway	0.72	0.504	21	0.36	0.384	23
Caffaro et al. (2014)	EC_Firm	AP-ML	Sway amp	Low	Body sway	304.57	107.416	21	221.23	93.854	23
Caffaro et al. (2014)	EC_Firm	AP-ML	Vel	Low	Body sway velocity	2.72	0.871	21	2.75	1.679	23
Caffaro et al. (2014)	EC_Foam	AP	Displacement	Low	Body sway	1.21	0.275	21	1.04	0.192	23
Caffaro et al. (2014)	EC_Foam	AP-ML	Area	Low	Body sway	24.27	11.319	21	16.45	8.584	23
Caffaro et al. (2014)	EC_Foam	AP-ML	Sway amp	Low	Body sway	1432.82	335.765	21	1187.77	289.189	23
Caffaro et al. (2014)	EC_Foam	AP-ML	Vel	Low	Body sway velocity	12.97	3.849	21	10.55	3.357	23
Caffaro et al. (2014)	EO_Firm	AP	Displacement	Low	Body sway	0.3	0.092	21	0.24	0.048	23
Caffaro et al. (2014)	EO_Firm	AP-ML	Area	Low	Body sway	0.75	0.825	21	0.36	0.24	23
Caffaro et al. (2014)	EO_Firm	AP-ML	Sway amp	Low	Body sway	276.11	121.255	21	219.76	57.646	23
Caffaro et al. (2014)	EO_Firm	AP-ML	Vel	Low	Body sway velocity	2.64	0.917	21	2.57	1.007	23
Caffaro et al. (2014)	EO_Foam	AP	Displacement	Low	Body sway	0.58	0.092	21	0.5	0.096	23
Caffaro et al. (2014)	EO_Foam	AP-ML	Area	Low	Body sway	5.06	1.375	21	3.8	1.439	23
Caffaro et al. (2014)	EO_Foam	AP-ML	Sway amp	Low	Body sway	671.5	88.994	21	576.38	116.683	23
Caffaro et al. (2014)	EO_Foam	AP-ML	Vel	Low	Body sway velocity	5.97	1.191	21	5.18	0.959	23
Cana-Pino et al. (2021)	EC_Firm	AP	Displacement	High	Body sway	10.79	4.93	30	7	2.94	30
Cana-Pino et al. (2021)	EC_Firm	ML	Displacement	High	Body sway	6.84	3.37	30	5.23	1.84	30
Cana-Pino et al. (2021)	EC_Foam	AP	Displacement	High	Body sway	9.31	4.63	30	6.76	3.1	30
Cana-Pino et al. (2021)	EC_Foam	ML	Displacement	High	Body sway	6.76	3.96	30	5.53	2.21	30
Cana-Pino et al. (2021)	EO_Firm	AP	Displacement	High	Body sway	8.41	4.51	30	5.95	2.54	30
Cana-Pino et al. (2021)	EO_Firm	ML	Displacement	High	Body sway	5.31	2.74	30	4.71	1.76	30
Cana-Pino et al. (2021)	EO_Foam	AP	Displacement	High	Body sway	8.89	5	30	6.77	2.33	30
Cana-Pino et al. (2021)	EO_Foam	ML	Displacement	High	Body sway	7.03	4.13	30	5.85	2.38	30
da Silva et al. (2018)	EC_Firm	AP	Vel	Low	Body sway velocity	0.7	0.1	10	0.7	0.1	10
da Silva et al. (2018)	EC_Firm	AP-ML	Area	Low	Body sway	2.1	0.3	10	1.6	0.4	10
da Silva et al. (2018)	EC_Firm	ML	Vel	Low	Body sway velocity	0.4	0.1	10	0.5	0.1	10
da Silva et al. (2018)	EO_Firm	AP	Vel	Low	Body sway velocity	0.6	0.1	10	0.7	0.1	10
da Silva et al. (2018)	EO_Firm	AP-ML	Area	Low	Body sway	2.6	1.1	10	1.5	0.4	10
da Silva et al. (2018)	EO_Firm	ML	Vel	Low	Body sway velocity	0.5	0.1	10	0.5	0.1	10
della Volpe et al. (2006)	EC_Firm	AP	Displacement	-	Body sway	0.19	0.035	12	0.16	0.035	12
della Volpe et al. (2006)	EC_Firm	AP	Vel	-	Body sway velocity	12.18	4.157	12	10.32	1.975	12
della Volpe et al. (2006)	EO_Firm	AP	Displacement	-	Body sway	0.15	0.035	12	0.15	0.035	12
della Volpe et al. (2006)	EO_Firm	AP	Vel	-	Body sway velocity	9.11	1.386	12	8.89	1.282	12
Hamaoui & Bouisset (2004)	EC_Firm	AP	Sway amp	-	Body sway	4.3	1.6	10	2.7	0.9	10
Hamaoui & Bouisset (2004)	EC_Firm	ML	Sway amp	-	Body sway	2.03	1.18	10	1.3	0.58	10
Hamaoui & Bouisset (2004)	EO_Firm	AP	Sway amp	-	Body sway	2.6	0.8	10	2.1	0.5	10
Hamaoui & Bouisset (2004)	EO_Firm	ML	Sway amp	-	Body sway	1.34	0.49	10	1.2	0.54	10
Lafond et al. (2009)	EO_Firm	AP	Displacement	Low	Body sway							12	12	6.43
Lafond et al. (2009)	EO_Firm	AP	Vel	Low	Body sway velocity							12	12	4.45
Lafond et al. (2009)	EO_Firm	AP-ML	Area	Low	Body sway							12	12	2.72
Lafond et al. (2009)	EO_Firm	ML	Displacement	Low	Body sway							12	12	-2.37
Lafond et al. (2009)	EO_Firm	ML	Vel	Low	Body sway velocity							12	12	-6.4
Mann et al. (2010)	EC_Firm	AP	Displacement	High	Body sway	3.7	0.71	10	1.75	0.36	10
Mann et al. (2010)	EC_Firm	AP-ML	Vel	High	Body sway velocity	3.03	0.68	10	3.63	1.33	10
Mann et al. (2010)	EC_Firm	ML	Displacement	High	Body sway										10	10	0.001	2
Mann et al. (2010)	EO_Firm	AP	Displacement	High	Body sway	3.07	0.53	10	1.39	0.17	10
Mann et al. (2010)	EO_Firm	AP-ML	Vel	High	Body sway velocity										10	10	0.054	2
Mann et al. (2010)	EO_Firm	ML	Displacement	High	Body sway										10	10	0.001	2
Nogueira et al. (2020)	EC_Firm	AP	Dispersion	Low	Body sway														0.53	32	0.42	33	0.34	2
Nogueira et al. (2020)	EC_Firm	AP	Sway amp	Low	Body sway														2.65	32	2.16	33	0.043	2
Nogueira et al. (2020)	EC_Firm	AP	Vel	Low	Body sway velocity														1.15	32	0.88	33	0.01	2
Nogueira et al. (2020)	EC_Firm	AP-ML	Area	Low	Body sway														4.68	32	2.4	33	0.001	2
Nogueira et al. (2020)	EC_Firm	AP-ML	Displacement	Low	Body sway														49.6	32	38.77	33	0.003	2
Nogueira et al. (2020)	EC_Firm	AP-ML	Vel	Low	Body sway velocity														1.65	32	1.29	33	0.003	2
Nogueira et al. (2020)	EC_Firm	ML	Dispersion	Low	Body sway														0.44	32	0.31	33	0.001	2
Nogueira et al. (2020)	EC_Firm	ML	Sway amp	Low	Body sway														2.51	32	1.76	33	0.001	2
Nogueira et al. (2020)	EC_Firm	ML	Vel	Low	Body sway velocity														1.02	32	0.72	33	0.001	2
Nogueira et al. (2020)	EO_Firm	AP	Dispersion	Low	Body sway														0.48	32	0.37	33	0.36	2
Nogueira et al. (2020)	EO_Firm	AP	Sway amp	Low	Body sway														2.19	32	1.85	33	0.67	2
Nogueira et al. (2020)	EO_Firm	AP	Vel	Low	Body sway velocity														0.67	32	0.58	33	0.042	2
Nogueira et al. (2020)	EO_Firm	AP-ML	Area	Low	Body sway														3.31	32	1.77	33	0.001	2
Nogueira et al. (2020)	EO_Firm	AP-ML	Sway amp	Low	Body sway														31.77	32	27.21	33	0.008	2
Nogueira et al. (2020)	EO_Firm	AP-ML	Vel	Low	Body sway velocity														1.05	32	0.9	33	0.008	2
Nogueira et al. (2020)	EO_Firm	ML	Dispersion	Low	Body sway														0.38	32	0.25	33	0.001	2
Nogueira et al. (2020)	EO_Firm	ML	Sway amp	Low	Body sway														1.88	32	1.36	33	0.001	2
Nogueira et al. (2020)	EO_Firm	ML	Vel	Low	Body sway velocity														0.68	32	0.51	33	0.003	2
Popa et al. (2007)	EC_Firm	AP-ML	Displacement	-	Body sway	3.6	1.56	13	3.54	0.88	13
Popa et al. (2007)	EO_Firm	AP-ML	Displacement	-	Body sway	3.66	1.45	13	3.74	0.71	13
Ringheim et al. (2015)	EO_Firm	AP	Sway amp	High	Body sway	2.43	1.04	17	2.03	0.57	20
Ringheim et al. (2015)	EO_Firm	AP	Vel	High	Body sway velocity	8.84	1.68	17	8.16	1.48	20
Ringheim et al. (2015)	EO_Firm	AP-ML	Area	High	Body sway	297.46	472.08	17	151.87	84.2	20
Ringheim et al. (2015)	EO_Firm	ML	Sway amp	High	Body sway	5.18	2.17	17	5.36	2.13	20
Ringheim et al. (2015)	EO_Firm	ML	Vel	High	Body sway velocity	8.95	4.01	17	8.16	1.48	20
Shigaki et al. (2017)	EO_Firm	AP	Vel	High	Body sway velocity	0.64	0.18	10	0.65	0.11	10
Shigaki et al. (2017)	EO_Firm	AP-ML	Area	High	Body sway	1.05	0.45	10	0.9	0.42	10
Shigaki et al. (2017)	EO_Firm	ML	Vel	High	Body sway velocity	0.5	0.12	10	0.52	0.08	10
Sundaram et al. (2012)	EC_Firm	AP-ML	Displacement	High	Body sway	1.58	0.27	20	1.05	0.11	20
Sundaram et al. (2012)	EC_Foam	AP-ML	Displacement	High	Body sway	2.51	0.43	20	1.71	0.33	20
Sundaram et al. (2012)	EO_Firm	AP-ML	Displacement	High	Body sway														1.15	20	0.8	20	0.001	2
Sundaram et al. (2012)	EO_Foam	AP-ML	Displacement	High	Body sway														2.4	20	1.4	20	0.001	2
Wang et al. (2022)	EC_Firm	AP-ML	Area	High	Body sway	571.61	210.03	30	257.59	133.85	25
Wang et al. (2022)	EC_Firm	AP-ML	Displacement	High	Body sway	485.67	352.83	30	99.07	79.19	25
Wang et al. (2022)	EO_Firm	AP-ML	Area	High	Body sway	265.5	121.12	30	154.61	80.63	25
Wang et al. (2022)	EO_Firm	AP-ML	Displacement	High	Body sway	299.31	46.94	30	239.11	41.99	25
Yahia et al. (2010)	EC_Firm	AP	Displacement	Low	Body sway	5.8	7.5	30	4.2	9.1	30
Yahia et al. (2010)	EC_Firm	AP-ML	Area	Low	Body sway	288.1	347.9	30	204.7	142.9	30
Yahia et al. (2010)	EC_Firm	AP-ML	Displacement	Low	Body sway	557	148.4	30	493.2	148.7	30
Yahia et al. (2010)	EC_Firm	ML	Displacement	Low	Body sway	23.1	21.2	30	20.2	9.08	30
Yahia et al. (2010)	EC_Foam	AP	Displacement	Low	Body sway	5.4	11.5	30	5.8	10.1	30
Yahia et al. (2010)	EC_Foam	AP-ML	Area	Low	Body sway	1450	621	30	1005.5	356.7	30
Yahia et al. (2010)	EC_Foam	AP-ML	Displacement	Low	Body sway	1682	442.1	30	1320	325.6	30
Yahia et al. (2010)	EC_Foam	ML	Displacement	Low	Body sway	31.6	14.6	30	22.8	16.2	30
Yahia et al. (2010)	EO_Firm	AP	Displacement	Low	Body sway	9.1	7.1	30	8.3	10.8	30
Yahia et al. (2010)	EO_Firm	AP-ML	Area	Low	Body sway	210	173.3	30	187.8	116.9	30
Yahia et al. (2010)	EO_Firm	AP-ML	Displacement	Low	Body sway	403.5	105.5	30	388	77.2	30
Yahia et al. (2010)	EO_Firm	ML	Displacement	Low	Body sway	20.5	20.2	30	18.2	13.8	30
Yahia et al. (2010)	EO_Foam	AP	Displacement	Low	Body sway	7.2	9.3	30	4.2	8.9	30
Yahia et al. (2010)	EO_Foam	AP-ML	Area	Low	Body sway	595.5	280.6	30	465.03	210.5	30
Yahia et al. (2010)	EO_Foam	AP-ML	Displacement	Low	Body sway	884.1	229.1	30	712.9	201.1	30
Yahia et al. (2010)	EO_Foam	ML	Displacement	Low	Body sway	26.6	12.6	30	18.4	16.3	30
Zhang et al. (2020)	EC_Firm	AP-ML	Area	High	Body sway	354.485	191.661	68	242.8	115.863	40
Zhang et al. (2020)	EC_Firm	AP-ML	Sway amp	High	Body sway	397.059	174.873	68	367.125	86.984	40
Zhang et al. (2020)	EO_Firm	AP-ML	Area	High	Body sway	191.147	122.964	68	166.263	8.676	40
Zhang et al. (2020)	EO_Firm	AP-ML	Sway amp	High	Body sway	247.029	92.283	68	240.213	60.605	40
